# Supplementary material for: IL-10 Signaling Elicited by Nivolumab-Induced Activation of the MAP Kinase Pathway Does Not Fully Contribute to Nivolumab-Modulated Heterogeneous T Cell Responses
Source: Int J Mol Sci. 2021 Oct 31;22(21):11848. doi: 10.3390/ijms222111848 (PMC8584131; doi:10.3390/ijms222111848)
Supplement: Supplementary file 1 [file ijms-22-11848-s001.zip]

Archive with 1 entries (1 files):
- ijms-1370868-supplementary.pdf
